# Supplementary material for: COVID-19-Associated Pulmonary Fungal Infection among Pediatric Cancer Patients, a Single Center Experience
Source: J Fungi (Basel). 2022 Aug 15;8(8):850. doi: 10.3390/jof8080850 (PMC9409978; doi:10.3390/jof8080850)
Supplement: Supplementary file 1 [file jof-08-00850-s001.zip]

Archive with 1 entries (1 files):
- jof-1838552-supplementary.pdf
